# Supplementary material for: A unified model of human hemoglobin switching through single-cell genome editing
Source: Nat Commun. 2021 Aug 17;12:4991. doi: 10.1038/s41467-021-25298-9 (PMC8371164; doi:10.1038/s41467-021-25298-9)
Supplement: Supplementary file 4 — Supplementary Data 1 [file 41467_2021_25298_MOESM4_ESM.xlsx]

## Sheet: Supplementary Data 1
Supplementary Data 1: Fetal hemoglobin levels and cases of HPFH SNVs and the Δ13bp deletion within the proximal γ-globin (HBG1/2) promoters.
Mutation	Report Counts	HbF% (+/Δ)
A/Gγ-114	17	0.6-14
HBG-Δ13bp	2	30.1-31.8
Aγ-117	8	15-19
A/Gγ-175	10	16.2-37
Aγ-195	3	4.5-7
A/Gγ-196	6	8.6-16
Aγ-197	2	5.9-6
Aγ-198	20	3.5-21.4
Aγ-201	1	10.2
A/Gγ-201	8	1.6-28.6
