# Supplementary material for: A unified model of human hemoglobin switching through single-cell genome editing
Source: Nat Commun. 2021 Aug 17;12:4991. doi: 10.1038/s41467-021-25298-9 (PMC8371164; doi:10.1038/s41467-021-25298-9)
Supplement: Supplementary file 5 — Supplementary Data 2 [file 41467_2021_25298_MOESM5_ESM.xlsx]

## Sheet: Supplementary Data 2
Supplementary Data 2: SRA accession number of RNA-seq, ATAC-seq, ChIP-seq and CUT&RUN shown in Supplementary Figure 2.
Track	SRA accession number
RNA-seq	SRR7295474
Pol II	SRR524937
ATAC-seq	SRR7295276
BCL11A (CUT&RUN)	SRR6144296
BCL11A	SRR6006184
ZBTB7A	SRR6006216
H3K4me3	SRR452932
H3K27ac	SRR452944
H3K4me1	SRR452928
