# Supplementary material for: A unified model of human hemoglobin switching through single-cell genome editing
Source: Nat Commun. 2021 Aug 17;12:4991. doi: 10.1038/s41467-021-25298-9 (PMC8371164; doi:10.1038/s41467-021-25298-9)
Supplement: Supplementary file 6 — Supplementary Data 3 [file 41467_2021_25298_MOESM6_ESM.xlsx]

## Sheet: Supplementary Data 3
Supplementary Data 3: gRNA nucleotide sequence information
Name	Sequence
AAVS1 gRNA	GGGGCCACTAGGGACAGGAT
HBG13bp gRNA	CTTGTCAAGGCTATTGGTCA
HBB gRNA	GGTAGGTAGATGCTAGATTC
HBD gRNA	CCAATCTCAGGGCAAGTTAA
HBD-3.5kb gRNA	GGTATGGGAGGTATACTA
BCL11A exon2 gRNA	TGAACCAGACCACGGCCCGT
BCL11A exon4 gRNA	GTAGCAATCTCACTGTCCAC
ZBTB7A gRNA	GCTGAGGATGTCACCCACGT
