# Supplementary material for: A unified model of human hemoglobin switching through single-cell genome editing
Source: Nat Commun. 2021 Aug 17;12:4991. doi: 10.1038/s41467-021-25298-9 (PMC8371164; doi:10.1038/s41467-021-25298-9)
Supplement: Supplementary file 7 — Supplementary Data 4 [file 41467_2021_25298_MOESM7_ESM.xlsx]

## Sheet: Supplementary Data 4
Supplementary Data 4: Primer sequences used for PCR screening and Sanger sequencing of gRNA editing efficiency.
Name	Sequence
gAAVS1_F	TTCGGGTCACCTCTCACTCC
gAAVS1_R	GGCTCCATCGTAAGCAAACC
gAAVS1_seq	GGCTCCATCGTAAGCAAACC
gHBB_F	TCCTTTTGTTGCCTTTGCTT
gHBB_R	GCTGTCCTCATGAATGTCTTTTC
gHBB_seq	CCTGGCCACTCAGCCTTA
gHBD_F	CCTCTCAAAATTCCCTTGGA
gHBD_R	CTCAGGAGTCAGATGCACCA
gHBD_seq	CCTCTCAAAATTCCCTTGGA
gHBD-3.5kb_F	ATATGGGTTTGGCACTGAGG
gHBD-3.5kb_R	CACAGAATTCAAACAGCAGTGA
gHBD-3.5kb_seq	AAATCCCCGATGATTTTAGAAC
gBCL11A exon2_F	TCTGTGTTCTGGACGTAAGCA
gBCL11A exon2_R	TGACAAATTTGCTCTCTGGTTG
gBCL11A exon2_seq	TGGCTACAGCACCTCTGAAA
gBCL11A exon4_F	CATACACAACATGTAAATTATTGCAC
gBCL11A exon4_R	CAGCTCAAAGATCCCTTCCTT
gBCL11A exon4_seq	GGGAGTGAGGGAGGGGTAT
gHBG13bp_HBG1_F	AGAAGCGACCTGGACTTTTG
gHBG13bp_HBG1_R	TCCTTAGAAACCACTGCTAACTGA
gHBG13bp_HBG2_F	GGAAGTCAGCACCTTCTTGC
gHBG13bp_HBG2_R	AGCACTTCTTATTTGGAAACCA
gHBG13bp_HBG1/2_seq	GACGTTCCAGAAGCGAGTGT
gZBTB7A_F	GGGGTTGCTCTGGAAGAACT
gZBTB7A_R	GTGCAGGTGGGAATGTGAG
gZBTB7A_seq	GTGCAGGTGGGAATGTGAG
