# Supplementary material for: A unified model of human hemoglobin switching through single-cell genome editing
Source: Nat Commun. 2021 Aug 17;12:4991. doi: 10.1038/s41467-021-25298-9 (PMC8371164; doi:10.1038/s41467-021-25298-9)
Supplement: Supplementary file 8 — Supplementary Data 5 [file 41467_2021_25298_MOESM8_ESM.xlsx]

## Sheet: Supplementary Data 5
Supplementary Data 5: qPCR primer sequences used for detection of genome editing events.
Name	Sequence
HBB-3.5kb_UN_F	GCCTTGATTTCAGAATCTTGCCA
HBB-3.5kb_UN_R	GATCAGAGGTCTGCTGGCTC
HBB-3.5kb_Del_F	ACCCTTCTATCATCACTTATTACTGA
HBB-3.5kb_Del_R	AGGGGGTTTCACCATGTTGG
HBB-3.5kb_Inv_F	CCAACTAGATTCAGAATTTGACTGGG
HBB-3.5kb_Inv_R	CTGTTGGTTTCAGAGCAGGTAG
HBB-HBD_UN_F	GCAGGTTGGTTTAAGATAAGCA
HBB-HBD_UN_R	GCGGTGGGGAGATATGTAGA
HBB-HBD_Del_F	GCCTTGATTTCAGAATCTTGC
HBB-HBD_Del_R	GCGGTGGGGAGATATGTAGA
HBB-HBD_Inv_F	TTTGACTGGGAGAGAGGACAA
HBB-HBD_Inv_R	ACTCTGCCCTGCCTTTTATG
HBD-3.5kb_UN_F	GCAGGTTGGTTTAAGATAAGCA
HBD-3.5kb_UN_R	GCGGTGGGGAGATATGTAGA
HBD-3.5kb_Del_F	CTCCAGTGAGCAGGTTGGTT
HBD-3.5kb _Del_R	CAGGCTGATCTCGAACTCCT
HBD-3.5kb_Inv_F	CTCCAGTGAGCAGGTTGGTT
HBD-3.5kb_Inv_R	TGCTGTTGGTTTCAGAGCAG
HBG3end_F	ATCCACAAGGGCTGTGAAAA
HBG3end_R	CTGGATTGATTGCAGCTGAG
HBG13bp-F	GCTGAAGGGTGCTTCCTTTT
HBG13bp-R	AAACGGTCCCTGGCTAAACT
HBG-0.5kb_F	CCTTTGCCTTGTTCCGATT
HBG-0.5kb_R	CTACAGGCCTCACTGGAGCTA
HBG1/2_intergenic_F	GCATTTGAAGTGGGTCCTTT
HBG1/2_intergenic_R	CAGTGAAATGTCAAGTTCTTTCTTT
