# Supplementary material for: A unified model of human hemoglobin switching through single-cell genome editing
Source: Nat Commun. 2021 Aug 17;12:4991. doi: 10.1038/s41467-021-25298-9 (PMC8371164; doi:10.1038/s41467-021-25298-9)
Supplement: Supplementary file 9 — Supplementary Data 6 [file 41467_2021_25298_MOESM9_ESM.xlsx]

## Sheet: Supplementary Data 6
Supplementary Data 6: qPCR primer sequences used for mRNA expression.
Name	Sequence
eHBG_ F	TTTGCCCAGCTGAGTGAACT
eHBG_ R	CACATTTCCCAGGAGCTTGA
eHBB_F	GATGGCCTGGCTCACCTG
eHBB _R	TGCCCAGGAGCCTGAAGT
eHBA_F	CCCTGGAGAGGATGTTCCTG
eHBA_R	GTTGGGCATGTCGTCCAC
HBG1/2 ratio_F	AGGAAGCCTGCACCTCAG
HBG1/2 ratio_R	GTCTACCCATGGACCCAGAG
HBG1/2 ratio_seq	AGGAAGCCTGCACCTCAG
