# Supplementary material for: A unified model of human hemoglobin switching through single-cell genome editing
Source: Nat Commun. 2021 Aug 17;12:4991. doi: 10.1038/s41467-021-25298-9 (PMC8371164; doi:10.1038/s41467-021-25298-9)
Supplement: Supplementary file 10 — Supplementary Data 7 [file 41467_2021_25298_MOESM10_ESM.xlsx]

## Sheet: Supplementary Data 7
Supplementary Data 7: qPCR primer sequences used for 3C.
Name	Sequence
HS234	CATAGTTGTCAGCACAATGCCTA
HS1	TTTCTTGGATGCTGACCAGA
HBG1/2	AATGTGCTGGTGACCGTTTT
HBG1	GACAGCTTTATTTCTAACACAGTGC
BCLT3	AACCCTGCGTACCAGTGAAC
HBD-3.5kb	ATGCCAGTGCTCTCCACAAT
HBB	GGCCCTTTTGCTAATCATGT
3'HS	ACACATATTTTAAGTTGTCCTCTGAA
TUBA1A control_F	CACTACACCATTGGCAAGGA
TUBA1A control_R	CATATGTGGCCAGAGGGAAG
