# Supplementary material for: A unified model of human hemoglobin switching through single-cell genome editing
Source: Nat Commun. 2021 Aug 17;12:4991. doi: 10.1038/s41467-021-25298-9 (PMC8371164; doi:10.1038/s41467-021-25298-9)
Supplement: Supplementary file 11 — Supplementary Data 8 [file 41467_2021_25298_MOESM11_ESM.xlsx]

## Sheet: Supplementary Data 8
Supplementary Data 8: Oligos for Site Directed Mutagenesis of BCL11A exon 4 mutations.
Name	Sequence
BCL11A XL WT Sequence	ATGTCTCGCCGCAAGCAAGGCAAACCCCAGCACTTAAGCAAACGGGAATTCTCGCCCGAGCCTCTTGAAGCCATTCTTACAGATGATGAACCAGACCACGGCCCGTTGGGAGCTCCAGAAGGGGATCATGACCTCCTCACCTGTGGGCAGTGCCAGATGAACTTCCCATTGGGGGACATTCTTATTTTTATCGAGCACAAACGGAAACAATGCAATGGCAGCCTCTGCTTAGAAAAAGCTGTGGATAAGCCACCTTCCCCTTCACCAATCGAGATGAAAAAAGCATCCAATCCCGTGGAGGTTGGCATCCAGGTCACGCCAGAGGATGACGATTGTTTATCAACGTCATCTAGAGGAATTTGCCCCAAACAGGAACACATAGCAGATAAACTTCTGCAC…
BCL11A_1bp∆_F	CACAGGAGAAGCCACACG
BCL11A_1bp∆_R	ACAGTGAGATTGCTACAGTTC
BCL11A_2bp∆_F	CAGGAGAAGCCACACGGG
BCL11A_2bp∆_R	GACAGTGAGATTGCTACAGTTCTTG
BCL11A_7bp∆_F	CACAGGAGAAGCCACACG
BCL11A_7bp∆_R	AGATTGCTACAGTTCTTGAAGAC
BCL11A_exon4_F	CACTCGATCACTGTGCCATT
BCL11A_exon4_R	GCTTCGGAGACTCCAGACAA
BCL11A_exon4_seq	GCTTCGGAGACTCCAGACAA
