# Supplementary material for: A unified model of human hemoglobin switching through single-cell genome editing
Source: Nat Commun. 2021 Aug 17;12:4991. doi: 10.1038/s41467-021-25298-9 (PMC8371164; doi:10.1038/s41467-021-25298-9)
Supplement: Supplementary file 12 — Supplementary Data 9 [file 41467_2021_25298_MOESM12_ESM.xlsx]

## Sheet: Supplementary Data 9
Supplementary Data 9: Western blot antibodies.
Antibodies	Clone	Source	Catalog #
BCL11A	14B5	Abcam	ab19487
ZBTB7A	13E9	eBioscience	14-3309-82
Hemoglobin γ	1957-01-01	Santa Cruz	sc-21756
GAPDH	6C5	Santa Cruz	sc-32233
Goat Anti-Rabbit IgG		BioRad	1706515
Goat Anti-Mouse IgG		BioRad	STAR207P
Goat Anti-Hamster IgG		Thermo Fisher Scientific	PA1-32045
