# Supplementary material for: A unified model of human hemoglobin switching through single-cell genome editing
Source: Nat Commun. 2021 Aug 17;12:4991. doi: 10.1038/s41467-021-25298-9 (PMC8371164; doi:10.1038/s41467-021-25298-9)
Supplement: Supplementary file 13 — Supplementary Data 10 [file 41467_2021_25298_MOESM13_ESM.xlsx]

## Sheet: Supplementary Data 10
Supplementary Data 10: Flow cytometry antibodies.
Antibodies	Clone	Source	Catalog #
FITC anti-human CD49d	9F10	BioLegend	304315
APC anti-human CD235a	HIR2	Thermo Fisher Scientific	17-9987-42
PE anti-human CD71	OKT9	eBioscience	12-0719-42
Human Fetal Hemoglobin APC		Thermo Fisher Scientific	MHFH05
