# Supplementary material for: A unified model of human hemoglobin switching through single-cell genome editing
Source: Nat Commun. 2021 Aug 17;12:4991. doi: 10.1038/s41467-021-25298-9 (PMC8371164; doi:10.1038/s41467-021-25298-9)
Supplement: Supplementary file 15 — Source Data [file 41467_2021_25298_MOESM15_ESM.zip]

Archive with 7 entries (6 files):
- Souce Data/
- Souce Data/Source Data for BFU-E globin expression analysis.xlsx
- __MACOSX/Souce Data/._Source Data for BFU-E globin expression analysis.xlsx
- Souce Data/._Source Data for BFU-E globin expression analysis.xlsx
- Souce Data/._Source Data for raw immunoblots.pdf
- Souce Data/Source Data for raw immunoblots.pdf
- __MACOSX/Souce Data/._Source Data for raw immunoblots.pdf
