# Supplementary material for: A unified model of human hemoglobin switching through single-cell genome editing
Source: Nat Commun. 2021 Aug 17;12:4991. doi: 10.1038/s41467-021-25298-9 (PMC8371164; doi:10.1038/s41467-021-25298-9)
Supplement: Supplementary file 15 — Source Data [file 41467_2021_25298_MOESM15_ESM.zip › Souce Data/Source Data for BFU-E globin expression analysis.xlsx]

## Sheet: Sheet1
ID	Genotype	HBB	HBG	HBG/(HBB+HBG)%	(HBB+HBG)/HBA	Batch	Donor	gRNA
AV1-1		0.82932	0.251739	23.2863	1.08106	43605	3680	AAVS1gRNA
AV1-2		0.590496	0.015625	2.57787	0.606121	43605	3680	AAVS1gRNA
AV1-3		0.655197	0.0583146	8.1729	0.713511	43605	3680	AAVS1gRNA
AV1-4		0.747425	0.0921418	10.9749	0.839566	43605	3680	AAVS1gRNA
AV1-5		1.46409	0.130308	8.1729	1.59439	43605	3680	AAVS1gRNA
AV1-6		0.594604	0.0451228	7.05345	0.639726	43605	3680	AAVS1gRNA
AV1-7		0.752623	0.233258	23.6599	0.985882	43605	3680	AAVS1gRNA
AV1-8		1.95884	0.228458	10.4448	2.1873	43605	3680	AAVS1gRNA
AV2-1		0.726986	0.0493776	6.36011	0.776364	43679	3734	AAVS1gRNA
AV2-2		0.742262	0.0473661	5.99854	0.789628	43679	3734	AAVS1gRNA
AV2-3		2.14355	0.628507	22.673	2.77205	43679	3734	AAVS1gRNA
AV2-4		0.463294	0.0277763	5.65628	0.49107	43679	3734	AAVS1gRNA
AV2-5		0.965936	0.105112	9.81394	1.07105	43679	3734	AAVS1gRNA
AV2-6		0.521233	0.169576	24.5474	0.690808	43679	3734	AAVS1gRNA
AV2-7		0.795536	0.423373	34.7337	1.21891	43679	3734	AAVS1gRNA
AV3-1		1.11729	0.173139	13.4172	1.29043	43703	3684	AAVS1gRNA
AV3-2		1.48452	0.046714	3.05074	1.53124	43703	3684	AAVS1gRNA
AV3-3		0.795536	0.0883883	9.99953	0.883925	43703	3684	AAVS1gRNA
AV3-4		0.993092	0.181747	15.4699	1.17484	43703	3684	AAVS1gRNA
AV3-5		1.94531	0.110338	5.36755	2.05565	43703	3684	AAVS1gRNA
AV3-6		1.69349	0.0248605	1.44677	1.71835	43703	3684	AAVS1gRNA
AV3-7		0.732043	0.188156	20.4473	0.920199	43703	3684	AAVS1gRNA
Bc-exon2-1	wt/wt	0.479632	0.0824692	14.6716	0.562101	43538	3729	BCL11A-exon2gRNA
Bc-exon2-2	wt/wt	1.40444	0.482968	25.5889	1.88741	43538	3729	BCL11A-exon2gRNA
Bc-exon2-3	wt/wt	0.726986	0.171943	19.1275	0.898929	43538	3729	BCL11A-exon2gRNA
Bc-exon2-4	wt/wt	0.482968	0.0579118	10.707	0.54088	43538	3729	BCL11A-exon2gRNA
Bc-exon2-5	wt/wt	0.460094	0.116629	20.2227	0.576723	43727	3701	BCL11A-exon2gRNA
Bc-exon2-6	wt/wt	0.435275	0.236514	35.2066	0.67179	43727	3701	BCL11A-exon2gRNA
Bc-exon2-7	wt/wt	1.01396	0.234881	18.8079	1.24884	43727	3701	BCL11A-exon2gRNA
Bc-exon2-8	wt/wt	0.664343	0.348686	34.4201	1.01303	43727	3701	BCL11A-exon2gRNA
Bc-exon2-9	wt/Δ	0.20733	0.262429	55.8646	0.469759	43538	3729	BCL11A-exon2gRNA
Bc-exon2-10	wt/Δ	0.241484	0.444421	64.7934	0.685905	43538	3729	BCL11A-exon2gRNA
Bc-exon2-11	wt/Δ	0.192109	0.400535	67.5844	0.592644	43727	3701	BCL11A-exon2gRNA
Bc-exon2-12	wt/Δ	0.373712	0.602904	61.734	0.976616	43727	3701	BCL11A-exon2gRNA
Bc-exon2-13	wt/Δ	0.124137	0.327598	72.52	0.451735	43727	3701	BCL11A-exon2gRNA
Bc-exon2-14	wt/Δ	0.314253	0.336808	51.7322	0.651062	43727	3701	BCL11A-exon2gRNA
Bc-exon2-15	wt/Δ	0.303549	0.476319	61.0769	0.779868	43727	3701	BCL11A-exon2gRNA
Bc-exon2-16	wt/Δ	0.277392	0.277392	50	0.554785	43727	3701	BCL11A-exon2gRNA
Bc-exon2-17	wt/Δ	0.517632	0.907519	63.6788	1.42515	43727	3701	BCL11A-exon2gRNA
Bc-exon2-18	Δ/Δ	0.0454366	0.852635	94.9406	0.898072	43538	3729	BCL11A-exon2gRNA
Bc-exon2-19	Δ/Δ	0.0504151	0.965936	95.0396	1.01635	43538	3729	BCL11A-exon2gRNA
Bc-exon2-20	Δ/Δ	0.0785633	1.03526	92.9465	1.11383	43727	3701	BCL11A-exon2gRNA
Bc-exon2-21	Δ/Δ	0.0693481	0.959264	93.2581	1.02861	43727	3701	BCL11A-exon2gRNA
Bc-exon2-22	Δ/Δ	0.0791098	0.913831	92.0328	0.992941	43727	3701	BCL11A-exon2gRNA
Bc-exon2-23	Δ/Δ	0.046714	0.779165	94.3437	0.825879	43727	3701	BCL11A-exon2gRNA
Bc-exon4-1	wt/wt	0.986233	0.0947323	8.76368	1.08096	43609	3680	BCL11A-exon4gRNA
Bc-exon4-2	wt/wt	1.25701	0.34151	21.3641	1.59852	43609	3680	BCL11A-exon4gRNA
Bc-exon4-3	wt/wt	2.14355	0.217638	9.21731	2.36118	43609	3680	BCL11A-exon4gRNA
Bc-exon4-4	wt/wt	0.384219	0.200267	34.2638	0.584486	43609	3680	BCL11A-exon4gRNA
Bc-exon4-5	wt/wt	1.61328	0.0934281	5.47416	1.70671	44045	3734	BCL11A-exon4gRNA
Bc-exon4-6	wt/wt	0.952638	0.0994421	9.45195	1.05208	44045	3734	BCL11A-exon4gRNA
Bc-exon4-7	wt/Δ	0.277392	0.882703	76.0888	1.1601	43609	3680	BCL11A-exon4gRNA
Bc-exon4-8	wt/Δ	0.238159	0.90125	79.098	1.13941	43609	3680	BCL11A-exon4gRNA
Bc-exon4-9	wt/Δ	0.25	0.578344	69.8193	0.828344	43609	3680	BCL11A-exon4gRNA
Bc-exon4-10	wt/Δ	0.123279	0.864537	87.52	0.987816	43609	3680	BCL11A-exon4gRNA
Bc-exon4-11	wt/Δ	0.262429	1.41421	84.3479	1.67664	43609	3680	BCL11A-exon4gRNA
Bc-exon4-12	wt/Δ	0.139661	0.846745	85.8414	0.986406	43609	3680	BCL11A-exon4gRNA
Bc-exon4-13	wt/Δ	0.30566	1.02811	77.0831	1.33377	43609	3680	BCL11A-exon4gRNA
Bc-exon4-14	wt/Δ	0.210224	0.993092	82.5296	1.20332	44045	3734	BCL11A-exon4gRNA
Bc-exon4-15	Δ/Δ	0.0544094	0.582367	91.4555	0.636776	43609	3680	BCL11A-exon4gRNA
Bc-exon4-16	Δ/Δ	0.0865693	0.752623	89.6842	0.839193	43609	3680	BCL11A-exon4gRNA
Bc-exon4-17	Δ/Δ	0.0559391	2.02792	97.3156	2.08386	43609	3680	BCL11A-exon4gRNA
Bc-exon4-18	Δ/Δ	0.0480273	1.81504	97.4221	1.86307	43609	3680	BCL11A-exon4gRNA
Bc-exon4-19	Δ/Δ	0.11744	2.26577	95.0722	2.38321	43930	3729	BCL11A-exon4gRNA
Bc-exon4-20	Δ/Δ	0.0127797	1.23114	98.9726	1.24392	43930	3729	BCL11A-exon4gRNA
Bc-exon4-21	Δ/Δ	0.026278	1.08673	97.639	1.11301	43930	3729	BCL11A-exon4gRNA
Bc-exon4-22	Δ/Δ	0.042101	1.85318	97.7786	1.89528	43930	3729	BCL11A-exon4gRNA
HBB-3.5kb-1	(+/+)	1.36604	0.264255	16.209	1.63029	43975	3680	HBB1kbgRNA; HBD-3.5kbgRNA
HBB-3.5kb-2	(+/+)	0.479632	0.0824692	14.6716	0.562101	43905	3729	HBB1kbgRNA; HBD-3.5kbgRNA
HBB-3.5kb-3	(+/+)	0.726986	0.171943	19.1275	0.898929	43905	3729	HBB1kbgRNA; HBD-3.5kbgRNA
HBB-3.5kb-4	(+/+)	0.482968	0.0579118	10.707	0.54088	43905	3729	HBB1kbgRNA; HBD-3.5kbgRNA
HBB-3.5kb-5	(+/+)	0.460094	0.116629	20.2227	0.576723	43905	3729	HBB1kbgRNA; HBD-3.5kbgRNA
HBB-3.5kb-6	(+/+)	1.01396	0.234881	18.8079	1.24884	44119	3690	HBB1kbgRNA; HBD-3.5kbgRNA
HBB-3.5kb-7	(+/+)	0.664343	0.348686	34.4201	1.01303	44119	3690	HBB1kbgRNA; HBD-3.5kbgRNA
HBB-3.5kb-8	(+/Δ)	0.0780207	0.373712	82.7286	0.451733	43930	3729	HBB1kbgRNA; HBD-3.5kbgRNA
HBB-3.5kb-9	(+/Δ)	0.124137	0.435275	77.8095	0.559412	43905	3729	HBB1kbgRNA; HBD-3.5kbgRNA
HBB-3.5kb-10	(+/Δ)	0.0871715	0.524858	85.757	0.61203	43905	3729	HBB1kbgRNA; HBD-3.5kbgRNA
HBB-3.5kb-11	(+/Δ)	0.10083	0.353553	77.8095	0.454384	44119	3690	HBB1kbgRNA; HBD-3.5kbgRNA
HBB-3.5kb-12	(+/Δ)	0.0712977	0.395021	84.7105	0.466318	44119	3690	HBB1kbgRNA; HBD-3.5kbgRNA
HBB-3.5kb-13	(+/Δ)	0.234881	0.586417	71.4013	0.821298	44161	3156	HBB1kbgRNA; HBD-3.5kbgRNA
HBB-3.5kb-14	(+/Δ)	0.273573	0.90125	76.7137	1.17482	44185	3717	HBB1kbgRNA; HBD-3.5kbgRNA
HBB-3.5kb-15	(+/Δ)	0.281265	1.00696	78.1664	1.28822	43975	3680	HBB1kbgRNA; HBD-3.5kbgRNA
HBB-3.5kb-16	(+/Δ)	0.119908	0.712025	85.5868	0.831933	43975	3680	HBB1kbgRNA; HBD-3.5kbgRNA
HBB-3.5kb-17	(+/Δ)	0.48971	1.3566	73.4763	1.84631	44161	3156	HBB1kbgRNA; HBD-3.5kbgRNA
HBB-3.5kb-18	Δ/Δ	1.09402e-05	0.450625	99.9976	0.450636	44142	3156	HBB1kbgRNA; HBD-3.5kbgRNA
HBB-3.5kb-19	Δ/Δ	8.0087e-06	0.619854	99.9987	0.619862	43479	3690	HBB1kbgRNA; HBD-3.5kbgRNA
HBB-3.5kb-20	Δ/Δ	0.0219445	2.02792	98.9295	2.04986	43479	3690	HBB1kbgRNA; HBD-3.5kbgRNA
HBB-3.5kb-21	Δ/Δ	1.04221e-05	0.993092	99.999	0.993103	43976	3744	HBB1kbgRNA; HBD-3.5kbgRNA
HBB-3.5kb-22	Δ/Δ	4.11693e-06	1.85318	99.9998	1.85318	43976	3744	HBB1kbgRNA; HBD-3.5kbgRNA
HBB-3.5kb-23	Δ/Δ	4.3878e-07	1.29235	100	1.29235	43976	3744	HBB1kbgRNA; HBD-3.5kbgRNA
HBB-3.5kb-24	Δ/Δ	8.45404e-05	1.10191	99.9923	1.10199	43976	3744	HBB1kbgRNA; HBD-3.5kbgRNA
HBB-3.5kb-25	Δ/Δ	0.000181216	1.8025	99.9899	1.80268	43976	3744	HBB1kbgRNA; HBD-3.5kbgRNA
HBB-3.5kb-26	Δ/Δ	2.5134e-05	1.39474	99.9982	1.39477	43976	3744	HBB1kbgRNA; HBD-3.5kbgRNA
HBB-HBD-1	(+/+)	0.864537	0.135842	13.579	1.00038	43605	3680	HBB1kbgRNA; HBDgRNA
HBB-HBD-2	(+/+)	0.852635	0.148651	14.846	1.00129	43605	3680	HBB1kbgRNA; HBDgRNA
HBB-HBD-3	(+/+)	0.692555	0.360982	34.2638	1.05354	43605	3680	HBB1kbgRNA; HBDgRNA
HBB-HBD-4	(+/+)	1.12506	0.266093	19.1275	1.39115	43605	3680	HBB1kbgRNA; HBDgRNA
HBB-HBD-5	(+/+)	0.806642	0.19751	19.6694	1.00415	43605	3680	HBB1kbgRNA; HBDgRNA
HBB-HBD-6	(+/Δ)	0.287175	0.11744	29.0252	0.404615	43605	3680	HBB1kbgRNA; HBDgRNA
HBB-HBD-7	(+/Δ)	0.238159	0.176777	42.6033	0.414936	43605	3680	HBB1kbgRNA; HBDgRNA
HBB-HBD-8	(+/Δ)	0.48971	0.220676	31.0642	0.710386	43605	3680	HBB1kbgRNA; HBDgRNA
HBB-HBD-9	(+/Δ)	0.411796	0.163799	28.4574	0.575595	43605	3680	HBB1kbgRNA; HBDgRNA
HBB-HBD-10	(+/Δ)	0.406126	0.236514	36.8035	0.642641	43605	3680	HBB1kbgRNA; HBDgRNA
HBB-HBD-11	(+/Δ)	0.535887	0.295248	35.5235	0.831135	43605	3680	HBB1kbgRNA; HBDgRNA
HBB-HBD-12	Δ/Δ	2.7314e-05	0.619854	99.9956	0.619881	43605	3680	HBB1kbgRNA; HBDgRNA
HBB-HBD-13	Δ/Δ	0.00491021	0.360982	98.658	0.365893	43605	3680	HBB1kbgRNA; HBDgRNA
HBB-HBD-14	Δ/Δ	2.34509e-05	0.289172	99.9919	0.289195	43976	3744	HBB1kbgRNA; HBDgRNA
HBB-HBD-15	Δ/Δ	1.85271e-05	0.582367	99.9968	0.582385	43976	3744	HBB1kbgRNA; HBDgRNA
HBB-HBD-16	Δ/Δ	0.00248938	0.48971	99.4942	0.4922	43976	3744	HBB1kbgRNA; HBDgRNA
HBD-3.5kb-1	(+/+)	1.76541	0.384219	17.8738	2.14962	43609	3680	HBDgRNA: HBD-3.5kbgRNA
HBD-3.5kb-2	(+/+)	0.50698	0.0571145	10.125	0.564094	43609	3680	HBDgRNA: HBD-3.5kbgRNA
HBD-3.5kb-3	(+/+)	1.11729	0.123279	9.93732	1.24057	43609	3680	HBDgRNA: HBD-3.5kbgRNA
HBD-3.5kb-4	(+/+)	0.692555	0.469761	40.416	1.16232	43609	3680	HBDgRNA: HBD-3.5kbgRNA
HBD-3.5kb-5	(+/+)	1.12506	0.444421	28.3165	1.56948	43609	3680	HBDgRNA: HBD-3.5kbgRNA
HBD-3.5kb-6	(+/+)	0.668964	0.486327	42.0957	1.15529	43976	3744	HBDgRNA: HBD-3.5kbgRNA
HBD-3.5kb-7	(+/Δ)	0.726986	0.228458	23.9112	0.955444	43609	3680	HBDgRNA: HBD-3.5kbgRNA
HBD-3.5kb-8	(+/Δ)	0.297302	0.210224	41.4214	0.507526	43609	3680	HBDgRNA: HBD-3.5kbgRNA
HBD-3.5kb-9	(+/Δ)	0.528509	0.116629	18.0782	0.645138	43609	3680	HBDgRNA: HBD-3.5kbgRNA
HBD-3.5kb-10	(+/Δ)	0.972655	0.151774	13.4979	1.12443	43609	3680	HBDgRNA: HBD-3.5kbgRNA
HBD-3.5kb-11	(+/Δ)	0.846745	0.233258	21.5979	1.08	43609	3680	HBDgRNA: HBD-3.5kbgRNA
HBD-3.5kb-12	(+/Δ)	1.02811	0.570382	35.6824	1.5985	43609	3680	HBDgRNA: HBD-3.5kbgRNA
HBD-3.5kb-13	Δ/Δ	0.907519	0.0727958	7.42576	0.980315	43609	3680	HBDgRNA: HBD-3.5kbgRNA
HBD-3.5kb-14	Δ/Δ	1.3566	0.5	26.9309	1.8566	43609	3680	HBDgRNA: HBD-3.5kbgRNA
HBD-3.5kb-15	Δ/Δ	0.784584	0.225313	22.3105	1.0099	43609	3680	HBDgRNA: HBD-3.5kbgRNA
HBD-3.5kb-16	Δ/Δ	0.721965	0.293209	28.8826	1.01517	43609	3680	HBDgRNA: HBD-3.5kbgRNA
HBD-3.5kb-17	Δ/Δ	1.42405	0.598739	29.5997	2.02279	43609	3680	HBDgRNA: HBD-3.5kbgRNA
HBD-3.5kb-18	Δ/Δ	1.21419	0.233258	16.1151	1.44745	43609	3680	HBDgRNA: HBD-3.5kbgRNA
HBD-3.5kb-19	Δ/Δ	0.952638	0.293209	23.5349	1.24585	43609	3680	HBDgRNA: HBD-3.5kbgRNA
HBD-3.5kb-20	Δ/Δ	0.732043	0.102238	12.2546	0.834281	43609	3680	HBDgRNA: HBD-3.5kbgRNA
HBD-3.5kb-21	Δ/Δ	1.04247	0.535887	33.9523	1.57835	43976	3744	HBDgRNA: HBD-3.5kbgRNA
HBG13bp-1	HBG1+/+; HBG2+/+	0.692555	0.0185814	2.61291	0.711136	43679	3734	HBG13bpgRNA
HBG13bp-2	HBG1+/+; HBG2+/+	0.574349	0.0264608	4.40419	0.60081	43679	3734	HBG13bpgRNA
HBG13bp-3	HBG1+/+; HBG2+/+	1.00696	0.0547879	5.16018	1.06174	43679	3734	HBG13bpgRNA
HBG13bp-4	HBG1+/+; HBG2+/+	0.876606	0.03125	3.44218	0.907856	43679	3734	HBG13bpgRNA
HBG13bp-5	HBG1+/+; HBG2+/+	1.18921	7.52436e-06	0.000632717	1.18921	43679	3734	HBG13bpgRNA
HBG13bp-6	HBG1+/+; HBG2+/+	0.716978	0.0544094	7.05345	0.771387	43679	3734	HBG13bpgRNA
HBG13bp-7	HBG1+/+; HBG2+/+	1.61328	0.0934281	5.47416	1.70671	43679	3734	HBG13bpgRNA
HBG13bp-8	HBG1+/+; HBG2+/+	0.952638	0.0994421	9.45195	1.05208	43679	3734	HBG13bpgRNA
HBG13bp-9	HBG1+/+; HBG2+/+	0.517632	0.0363979	6.56966	0.55403	44154	3717	HBG13bpgRNA
HBG13bp-10	HBG1+/+; HBG2+/+	0.641713	0.0483614	7.00814	0.690074	44119	3690	HBG13bpgRNA
HBG13bp-11	HBG1+/+; HBG2+/+	0.687771	0.036906	5.09276	0.724677	44119	3690	HBG13bpgRNA
HBG13bp-12	HBG1+/+; HBG2+/Δ	1.08673	0.486327	30.916	1.57306	43679	3734	HBG13bpgRNA
HBG13bp-13	HBG1+/+; HBG2+/Δ	0.659754	0.200267	23.2863	0.860021	43679	3734	HBG13bpgRNA
HBG13bp-14	HBG1+/+; HBG2+/Δ	1.52626	0.316439	17.1726	1.8427	43679	3734	HBG13bpgRNA
HBG13bp-15	HBG1+/+; HBG2+/Δ	0.90125	0.266093	22.7947	1.16734	43679	3734	HBG13bpgRNA
HBG13bp-16	HBG1+/+; HBG2+/Δ	0.972655	0.29937	23.5349	1.27202	43679	3734	HBG13bpgRNA
HBG13bp-17	HBG1+/+; HBG2+/Δ	0.852635	0.31864	27.2046	1.17128	43679	3734	HBG13bpgRNA
HBG13bp-18	HBG1+/+; HBG2Δ/Δ	0.473029	0.528509	52.7698	1.00154	43679	3734	HBG13bpgRNA
HBG13bp-19	HBG1+/+; HBG2Δ/Δ	0.466516	0.438303	48.4409	0.904819	43679	3734	HBG13bpgRNA
HBG13bp-20	HBG1+/+; HBG2Δ/Δ	0.343885	0.211686	38.1024	0.555572	43679	3734	HBG13bpgRNA
HBG13bp-21	HBG1+/+; HBG2Δ/Δ	0.558644	0.61132	52.2512	1.16996	43679	3734	HBG13bpgRNA
HBG13bp-22	HBG1+/+; HBG2Δ/Δ	0.185565	0.262429	58.5786	0.447995	44154	3717	HBG13bpgRNA
HBG13bp-23	HBG1+/Δ; HBG2+/Δ	0.510506	0.607097	54.3214	1.1176	44119	3690	HBG13bpgRNA
HBG13bp-24	HBG1+/Δ; HBG2+/Δ	0.376312	0.376312	50	0.752623	43679	3734	HBG13bpgRNA
HBG13bp-25	HBG1+/Δ; HBG2+/Δ	0.752623	0.732043	49.3069	1.48467	43679	3734	HBG13bpgRNA
HBG13bp-26	HBG1+/Δ; HBG2+/Δ	0.486327	0.353553	42.0957	0.839881	43679	3734	HBG13bpgRNA
HBG13bp-27	HBG1+/Δ; HBG2+/Δ	0.852635	0.646176	43.1126	1.49881	43679	3734	HBG13bpgRNA
HBG13bp-28	HBG1+/Δ; HBG2+/Δ	1.09429	0.840896	43.4529	1.93519	43679	3734	HBG13bpgRNA
HBG13bp-29	HBG1+/Δ; HBG2+/Δ	0.615572	0.406126	39.7501	1.0217	43679	3734	HBG13bpgRNA
HBG13bp-30	HBG1+/Δ; HBG2+/Δ	0.586417	0.68302	53.8049	1.26944	43679	3734	HBG13bpgRNA
HBG13bp-31	HBG1+/Δ; HBG2+/Δ	0.31864	0.266093	45.5067	0.584733	44154	3717	HBG13bpgRNA
HBG13bp-32	HBG1+/Δ; HBG2Δ/Δ	0.273573	1.04247	79.2124	1.31604	43679	3734	HBG13bpgRNA
HBG13bp-33	HBG1+/Δ; HBG2Δ/Δ	0.15932	0.574349	78.2845	0.733669	44154	3717	HBG13bpgRNA
HBG13bp-34	HBG1+/Δ; HBG2Δ/Δ	0.493116	1.07177	68.4887	1.56489	43679	3734	HBG13bpgRNA
HBG13bp-35	HBG1+/Δ; HBG2Δ/Δ	0.160428	0.687771	81.086	0.848199	43679	3734	HBG13bpgRNA
HBG13bp-36	HBG1Δ/Δ; HBG2+/Δ	0.378929	1.30134	77.4483	1.68027	43679	3734	HBG13bpgRNA
BCL11A-exon2xHBB-3.5kb-1	BCL11A-exon2wt/wtxHBB-3.5kb+/+	0.435275	0.236514	35.2066	0.67179	44185	3717	BCL11A-exon2gRNA; HBB1kbgRNA; HBD-3.5kbgRNA
BCL11A-exon2xHBB-3.5kb-2	BCL11A-exon2wt/wtxHBB-3.5kb+/+	0.312083	0.211686	40.416	0.523769	44185	3717	BCL11A-exon2gRNA; HBB1kbgRNA; HBD-3.5kbgRNA
BCL11A-exon2xHBB-3.5kb-3	BCL11A-exon2wt/wtxHBB-3.5kb+/+	1.01396	0.234881	18.8079	1.24884	44119	3690	BCL11A-exon2gRNA; HBB1kbgRNA; HBD-3.5kbgRNA
BCL11A-exon2xHBB-3.5kb-4	BCL11A-exon2wt/wtxHBB-3.5kb+/+	0.664343	0.348686	34.4201	1.01303	43882	3729	BCL11A-exon2gRNA; HBB1kbgRNA; HBD-3.5kbgRNA
BCL11A-exon2xHBB-3.5kb-5	BCL11A-exon2wt/wtxHBB-3.5kb+/+	1.43396	0.15822	9.93732	1.59217	43882	3729	BCL11A-exon2gRNA; HBB1kbgRNA; HBD-3.5kbgRNA
BCL11A-exon2xHBB-3.5kb-6	BCL11A-exon2wt/wtxHBB-3.5kb+/+	0.768438	0.473029	38.1024	1.24147	43882	3729	BCL11A-exon2gRNA; HBB1kbgRNA; HBD-3.5kbgRNA
BCL11A-exon2xHBB-3.5kb-7	BCL11A-exon2wt/wtxHBB-3.5kb+/+	0.806642	0.0620683	7.14488	0.86871	43882	3729	BCL11A-exon2gRNA; HBB1kbgRNA; HBD-3.5kbgRNA
BCL11A-exon2xHBB-3.5kb-8	BCL11A-exon2wt/wtxHBB-3.5kb+/+	1.76541	0.131215	6.91834	1.89662	44119	3690	BCL11A-exon2gRNA; HBB1kbgRNA; HBD-3.5kbgRNA
BCL11A-exon2xHBB-3.5kb-9	BCL11A-exon2wt/wtxHBB-3.5kb+/+	1.39474	0.373712	21.1321	1.76846	44119	3690	BCL11A-exon2gRNA; HBB1kbgRNA; HBD-3.5kbgRNA
BCL11A-exon2xHBB-3.5kb-10	BCL11A-exon2wt/wtxHBB-3.5kb+/+	0.392292	0.234881	37.4507	0.627173	44119	3690	BCL11A-exon2gRNA; HBB1kbgRNA; HBD-3.5kbgRNA
BCL11A-exon2xHBB-3.5kb-11	BCL11A-exon2wt/wtxHBB-3.5kb+/+	0.469761	0.258816	35.5235	0.728578	44119	3690	BCL11A-exon2gRNA; HBB1kbgRNA; HBD-3.5kbgRNA
BCL11A-exon2xHBB-3.5kb-12	BCL11A-exon2wt/wtxHBB-3.5kb+/+	1.38511	0.0310341	2.19145	1.41614	44007	3771	BCL11A-exon2gRNA; HBB1kbgRNA; HBD-3.5kbgRNA
BCL11A-exon2xHBB-3.5kb-13	BCL11A-exon2wt/wtxHBB-3.5kb+/+	0.628507	0.0712977	10.1882	0.699804	44007	3771	BCL11A-exon2gRNA; HBB1kbgRNA; HBD-3.5kbgRNA
BCL11A-exon2xHBB-3.5kb-14	BCL11A-exon2wt/wtxHBB-3.5kb+/Δ	0.10083	0.353553	77.8095	0.454384	44119	3690	BCL11A-exon2gRNA; HBB1kbgRNA; HBD-3.5kbgRNA
BCL11A-exon2xHBB-3.5kb-15	BCL11A-exon2wt/wtxHBB-3.5kb+/Δ	0.124137	0.435275	77.8095	0.559412	44119	3690	BCL11A-exon2gRNA; HBB1kbgRNA; HBD-3.5kbgRNA
BCL11A-exon2xHBB-3.5kb-16	BCL11A-exon2wt/wtxHBB-3.5kb+/Δ	0.0871715	0.524858	85.757	0.61203	44119	3690	BCL11A-exon2gRNA; HBB1kbgRNA; HBD-3.5kbgRNA
BCL11A-exon2xHBB-3.5kb-17	BCL11A-exon2wt/wtxHBB-3.5kb+/Δ	0.0712977	0.395021	84.7105	0.466318	44119	3690	BCL11A-exon2gRNA; HBB1kbgRNA; HBD-3.5kbgRNA
BCL11A-exon2xHBB-3.5kb-18	BCL11A-exon2wt/wtxHBB-3.5kb+/Δ	0.31864	1.48452	82.3288	1.80316	44142	3156	BCL11A-exon2gRNA; HBB1kbgRNA; HBD-3.5kbgRNA
BCL11A-exon2xHBB-3.5kb-19	BCL11A-exon2wt/wtxHBB-3.5kb+/Δ	0.273573	0.90125	76.7137	1.17482	44142	3156	BCL11A-exon2gRNA; HBB1kbgRNA; HBD-3.5kbgRNA
BCL11A-exon2xHBB-3.5kb-20	BCL11A-exon2wt/wtxHBB-3.5kbΔ/Δ	4.9576e-05	0.920188	99.9946	0.920237	44001	3771	BCL11A-exon2gRNA; HBB1kbgRNA; HBD-3.5kbgRNA
BCL11A-exon2xHBB-3.5kb-21	BCL11A-exon2wt/wtxHBB-3.5kbΔ/Δ	2.56621e-05	0.628507	99.9959	0.628532	44001	3771	BCL11A-exon2gRNA; HBB1kbgRNA; HBD-3.5kbgRNA
BCL11A-exon2xHBB-3.5kb-22	BCL11A-exon2wt/ΔxHBB-3.5kb+/+	0.192109	0.400535	67.5844	0.592644	44142	3156	BCL11A-exon2gRNA; HBB1kbgRNA; HBD-3.5kbgRNA
BCL11A-exon2xHBB-3.5kb-23	BCL11A-exon2wt/ΔxHBB-3.5kb+/+	0.373712	0.602904	61.734	0.976616	44185	3717	BCL11A-exon2gRNA; HBB1kbgRNA; HBD-3.5kbgRNA
BCL11A-exon2xHBB-3.5kb-24	BCL11A-exon2wt/ΔxHBB-3.5kb+/+	0.124137	0.327598	72.52	0.451735	44185	3717	BCL11A-exon2gRNA; HBB1kbgRNA; HBD-3.5kbgRNA
BCL11A-exon2xHBB-3.5kb-25	BCL11A-exon2wt/ΔxHBB-3.5kb+/+	0.570382	0.659754	53.6326	1.23014	44185	3717	BCL11A-exon2gRNA; HBB1kbgRNA; HBD-3.5kbgRNA
BCL11A-exon2xHBB-3.5kb-26	BCL11A-exon2wt/ΔxHBB-3.5kb+/+	0.779165	0.895025	53.4602	1.67419	44001	3771	BCL11A-exon2gRNA; HBB1kbgRNA; HBD-3.5kbgRNA
BCL11A-exon2xHBB-3.5kb-27	BCL11A-exon2wt/ΔxHBB-3.5kb+/Δ	0.120742	0.624165	83.791	0.744907	44185	3717	BCL11A-exon2gRNA; HBB1kbgRNA; HBD-3.5kbgRNA
BCL11A-exon2xHBB-3.5kb-28	BCL11A-exon2wt/ΔxHBB-3.5kb+/Δ	0.0321286	0.392292	92.43	0.424421	44185	3717	BCL11A-exon2gRNA; HBB1kbgRNA; HBD-3.5kbgRNA
BCL11A-exon2xHBB-3.5kb-29	BCL11A-exon2wt/ΔxHBB-3.5kb+/Δ	0.0555527	0.752623	93.1262	0.808176	44185	3717	BCL11A-exon2gRNA; HBB1kbgRNA; HBD-3.5kbgRNA
BCL11A-exon2xHBB-3.5kb-30	BCL11A-exon2wt/ΔxHBB-3.5kb+/Δ	0.125869	1.40444	91.7749	1.53031	44185	3717	BCL11A-exon2gRNA; HBB1kbgRNA; HBD-3.5kbgRNA
BCL11A-exon2xHBB-3.5kb-31	BCL11A-exon2wt/ΔxHBB-3.5kb+/Δ	0.049721	0.965936	95.1045	1.01566	44185	3717	BCL11A-exon2gRNA; HBB1kbgRNA; HBD-3.5kbgRNA
BCL11A-exon2xHBB-3.5kb-32	BCL11A-exon2wt/ΔxHBB-3.5kb+/Δ	0.11908	1.7411	93.5985	1.86018	44185	3717	BCL11A-exon2gRNA; HBB1kbgRNA; HBD-3.5kbgRNA
BCL11A-exon2xHBB-3.5kb-33	BCL11A-exon2wt/ΔxHBB-3.5kb+/Δ	0.0656073	0.528509	88.9572	0.594116	44185	3717	BCL11A-exon2gRNA; HBB1kbgRNA; HBD-3.5kbgRNA
BCL11A-exon2xHBB-3.5kb-34	BCL11A-exon2wt/ΔxHBB-3.5kb+/Δ	0.115824	0.784584	87.1365	0.900408	44185	3717	BCL11A-exon2gRNA; HBB1kbgRNA; HBD-3.5kbgRNA
BCL11A-exon2xHBB-3.5kb-35	BCL11A-exon2wt/ΔxHBB-3.5kbΔ/Δ	1.29203e-05	0.389582	99.9967	0.389595	44185	3717	BCL11A-exon2gRNA; HBB1kbgRNA; HBD-3.5kbgRNA
BCL11A-exon2xHBB-3.5kb-36	BCL11A-exon2wt/ΔxHBB-3.5kbΔ/Δ	1.70712e-06	0.329877	99.9995	0.329879	43858	3717	BCL11A-exon2gRNA; HBB1kbgRNA; HBD-3.5kbgRNA
BCL11A-exon2xHBB-3.5kb-37	BCL11A-exon2wt/ΔxHBB-3.5kbΔ/Δ	1.13412e-06	2.67586	100	2.67586	43858	3717	BCL11A-exon2gRNA; HBB1kbgRNA; HBD-3.5kbgRNA
BCL11A-exon2xHBB-3.5kb-38	BCL11A-exon2wt/ΔxHBB-3.5kbΔ/Δ	0.036906	0.806642	95.6249	0.843548	43858	3717	BCL11A-exon2gRNA; HBB1kbgRNA; HBD-3.5kbgRNA
BCL11A-exon2xHBB-3.5kb-39	BCL11A-exon2Δ/ΔxHBB-3.5kb+/+	0.0883883	2	95.7676	2.08839	43858	3717	BCL11A-exon2gRNA; HBB1kbgRNA; HBD-3.5kbgRNA
BCL11A-exon2xHBB-3.5kb-40	BCL11A-exon2Δ/ΔxHBB-3.5kb+/+	0.0915054	0.895025	90.7245	0.98653	43858	3717	BCL11A-exon2gRNA; HBB1kbgRNA; HBD-3.5kbgRNA
BCL11A-exon2xHBB-3.5kb-41	BCL11A-exon2Δ/ΔxHBB-3.5kb+/+	0.0934281	0.668964	87.7454	0.762392	43858	3717	BCL11A-exon2gRNA; HBB1kbgRNA; HBD-3.5kbgRNA
BCL11A-exon2xHBB-3.5kb-42	BCL11A-exon2Δ/ΔxHBB-3.5kb+/+	0.0698304	0.692555	90.8405	0.762385	43858	3717	BCL11A-exon2gRNA; HBB1kbgRNA; HBD-3.5kbgRNA
BCL11A-exon2xHBB-3.5kb-43	BCL11A-exon2Δ/ΔxHBB-3.5kb+/+	0.0454366	0.68302	93.7626	0.728457	43858	3717	BCL11A-exon2gRNA; HBB1kbgRNA; HBD-3.5kbgRNA
BCL11A-exon2xHBB-3.5kb-44	BCL11A-exon2Δ/ΔxHBB-3.5kb+/+	0.0253829	1.30134	98.0868	1.32672	43858	3717	BCL11A-exon2gRNA; HBB1kbgRNA; HBD-3.5kbgRNA
BCL11A-exon2xHBB-3.5kb-45	BCL11A-exon2Δ/ΔxHBB-3.5kb+/+	0.0717936	1.33793	94.9072	1.40972	44007	3771	BCL11A-exon2gRNA; HBB1kbgRNA; HBD-3.5kbgRNA
BCL11A-exon2xHBB-3.5kb-46	BCL11A-exon2Δ/ΔxHBB-3.5kb+/Δ	3.4426e-07	0.314253	99.9999	0.314254	43985	3744	BCL11A-exon2gRNA; HBB1kbgRNA; HBD-3.5kbgRNA
BCL11A-exon2xHBB-3.5kb-47	BCL11A-exon2Δ/ΔxHBB-3.5kb+/Δ	0.00885066	0.376312	97.7021	0.385162	43985	3744	BCL11A-exon2gRNA; HBB1kbgRNA; HBD-3.5kbgRNA
BCL11A-exon2xHBB-3.5kb-48	BCL11A-exon2Δ/ΔxHBB-3.5kb+/Δ	4.46803e-05	0.926588	99.9952	0.926633	43985	3744	BCL11A-exon2gRNA; HBB1kbgRNA; HBD-3.5kbgRNA
BCL11A-exon2xHBB-3.5kb-49	BCL11A-exon2Δ/ΔxHBB-3.5kb+/Δ	0.0559391	1.90528	97.1477	1.96122	43985	3744	BCL11A-exon2gRNA; HBB1kbgRNA; HBD-3.5kbgRNA
BCL11A-exon2xHBB-3.5kb-50	BCL11A-exon2Δ/ΔxHBB-3.5kb+/Δ	0.0257372	0.469761	94.8058	0.495499	44001	3771	BCL11A-exon2gRNA; HBB1kbgRNA; HBD-3.5kbgRNA
BCL11A-exon2xHBB-3.5kb-51	BCL11A-exon2Δ/ΔxHBB-3.5kbΔ/Δ	1.96097e-06	1.56917	99.9999	1.56917	43985	3744	BCL11A-exon2gRNA; HBB1kbgRNA; HBD-3.5kbgRNA
BCL11A-exon2xHBB-3.5kb-52	BCL11A-exon2Δ/ΔxHBB-3.5kbΔ/Δ	6.86681e-05	0.659754	99.9896	0.659823	43985	3744	BCL11A-exon2gRNA; HBB1kbgRNA; HBD-3.5kbgRNA
BCL11A-exon2xHBB-3.5kb-53	BCL11A-exon2Δ/ΔxHBB-3.5kbΔ/Δ	0.0033076	0.68302	99.5181	0.686328	43985	3744	BCL11A-exon2gRNA; HBB1kbgRNA; HBD-3.5kbgRNA
BCL11A-exon2xHBB-3.5kb-54	BCL11A-exon2Δ/ΔxHBB-3.5kbΔ/Δ	3.07709e-06	0.456916	99.9993	0.456919	43985	3744	BCL11A-exon2gRNA; HBB1kbgRNA; HBD-3.5kbgRNA
BCL11A-exon4xHBB-3.5kb-1	BCL11A-exon4wt/wtxHBB-3.5kb+/+	2.14355	0.217638	9.21731	2.36118	43930	3729	BCL11A-exon4gRNA; HBB1kbgRNA; HBD-3.5kbgRNA
BCL11A-exon4xHBB-3.5kb-2	BCL11A-exon4wt/wtxHBB-3.5kb+/+	0.384219	0.200267	34.2638	0.584486	43930	3729	BCL11A-exon4gRNA; HBB1kbgRNA; HBD-3.5kbgRNA
BCL11A-exon4xHBB-3.5kb-3	BCL11A-exon4wt/wtxHBB-3.5kb+/+	0.266093	0.194791	42.2647	0.460884	43930	3729	BCL11A-exon4gRNA; HBB1kbgRNA; HBD-3.5kbgRNA
BCL11A-exon4xHBB-3.5kb-4	BCL11A-exon4wt/wtxHBB-3.5kb+/+	0.5	0.203063	28.8826	0.703063	44001	3771	BCL11A-exon4gRNA; HBB1kbgRNA; HBD-3.5kbgRNA
BCL11A-exon4xHBB-3.5kb-5	BCL11A-exon4wt/wtxHBB-3.5kb+/+	0.574349	0.353553	38.1024	0.927903	44001	3771	BCL11A-exon4gRNA; HBB1kbgRNA; HBD-3.5kbgRNA
BCL11A-exon4xHBB-3.5kb-6	BCL11A-exon4wt/wtxHBB-3.5kb+/Δ	0.0780207	0.373712	82.7286	0.451733	43930	3729	BCL11A-exon4gRNA; HBB1kbgRNA; HBD-3.5kbgRNA
BCL11A-exon4xHBB-3.5kb-7	BCL11A-exon4wt/wtxHBB-3.5kb+/Δ	0.233258	0.574349	71.1174	0.807607	44001	3771	BCL11A-exon4gRNA; HBB1kbgRNA; HBD-3.5kbgRNA
BCL11A-exon4xHBB-3.5kb-8	BCL11A-exon4wt/wtxHBB-3.5kbΔ/Δ	1.4455e-06	0.574349	99.9997	0.574351	44001	3771	BCL11A-exon4gRNA; HBB1kbgRNA; HBD-3.5kbgRNA
BCL11A-exon4xHBB-3.5kb-9	BCL11A-exon4wt/wtxHBB-3.5kbΔ/Δ	0.000212537	0.870551	99.9756	0.870763	44001	3771	BCL11A-exon4gRNA; HBB1kbgRNA; HBD-3.5kbgRNA
BCL11A-exon4xHBB-3.5kb-10	BCL11A-exon4wt/wtxHBB-3.5kbΔ/Δ	1.52588e-05	0.574349	99.9973	0.574364	44001	3771	BCL11A-exon4gRNA; HBB1kbgRNA; HBD-3.5kbgRNA
BCL11A-exon4xHBB-3.5kb-11	BCL11A-exon4wt/wtxHBB-3.5kbΔ/Δ	8.76387e-06	0.574349	99.9985	0.574358	44001	3771	BCL11A-exon4gRNA; HBB1kbgRNA; HBD-3.5kbgRNA
BCL11A-exon4xHBB-3.5kb-12	BCL11A-exon4wt/wtxHBB-3.5kbΔ/Δ	4.02682e-05	0.707107	99.9943	0.707147	44007	3771	BCL11A-exon4gRNA; HBB1kbgRNA; HBD-3.5kbgRNA
BCL11A-exon4xHBB-3.5kb-13	BCL11A-exon4wt/wtxHBB-3.5kbΔ/Δ	8.42937e-08	0.615572	100	0.615572	44007	3771	BCL11A-exon4gRNA; HBB1kbgRNA; HBD-3.5kbgRNA
BCL11A-exon4xHBB-3.5kb-14	BCL11A-exon4wt/ΔxHBB-3.5kb+/+	0.238159	0.90125	79.098	1.13941	43930	3729	BCL11A-exon4gRNA; HBB1kbgRNA; HBD-3.5kbgRNA
BCL11A-exon4xHBB-3.5kb-15	BCL11A-exon4wt/ΔxHBB-3.5kb+/+	0.0883883	0.707107	88.8889	0.795495	44001	3771	BCL11A-exon4gRNA; HBB1kbgRNA; HBD-3.5kbgRNA
BCL11A-exon4xHBB-3.5kb-16	BCL11A-exon4wt/ΔxHBB-3.5kb+/+	0.25	0.615572	71.1174	0.865572	44001	3771	BCL11A-exon4gRNA; HBB1kbgRNA; HBD-3.5kbgRNA
BCL11A-exon4xHBB-3.5kb-17	BCL11A-exon4wt/ΔxHBB-3.5kb+/+	0.307786	0.707107	69.673	1.01489	44001	3771	BCL11A-exon4gRNA; HBB1kbgRNA; HBD-3.5kbgRNA
BCL11A-exon4xHBB-3.5kb-18	BCL11A-exon4wt/ΔxHBB-3.5kb+/+	0.203063	0.574349	73.8796	0.777412	44007	3771	BCL11A-exon4gRNA; HBB1kbgRNA; HBD-3.5kbgRNA
BCL11A-exon4xHBB-3.5kb-19	BCL11A-exon4wt/ΔxHBB-3.5kb+/Δ	0.0463914	0.566442	92.43	0.612833	43989	3680	BCL11A-exon4gRNA; HBB1kbgRNA; HBD-3.5kbgRNA
BCL11A-exon4xHBB-3.5kb-20	BCL11A-exon4wt/ΔxHBB-3.5kb+/Δ	0.0758872	0.469761	86.0923	0.545649	43989	3680	BCL11A-exon4gRNA; HBB1kbgRNA; HBD-3.5kbgRNA
BCL11A-exon4xHBB-3.5kb-21	BCL11A-exon4wt/ΔxHBB-3.5kb+/Δ	0.0693481	0.381565	84.6205	0.450913	43989	3680	BCL11A-exon4gRNA; HBB1kbgRNA; HBD-3.5kbgRNA
BCL11A-exon4xHBB-3.5kb-22	BCL11A-exon4wt/ΔxHBB-3.5kb+/Δ	0.0330318	0.726986	95.6538	0.760018	43989	3680	BCL11A-exon4gRNA; HBB1kbgRNA; HBD-3.5kbgRNA
BCL11A-exon4xHBB-3.5kb-23	BCL11A-exon4wt/ΔxHBB-3.5kb+/Δ	0.133972	0.870551	86.6631	1.00452	44007	3771	BCL11A-exon4gRNA; HBB1kbgRNA; HBD-3.5kbgRNA
BCL11A-exon4xHBB-3.5kb-24	BCL11A-exon4wt/ΔxHBB-3.5kb+/Δ	0.176777	1.51572	89.5552	1.69249	44001	3771	BCL11A-exon4gRNA; HBB1kbgRNA; HBD-3.5kbgRNA
BCL11A-exon4xHBB-3.5kb-25	BCL11A-exon4wt/ΔxHBB-3.5kbΔ/Δ	3.18135e-05	1.37554	99.9977	1.37557	43989	3680	BCL11A-exon4gRNA; HBB1kbgRNA; HBD-3.5kbgRNA
BCL11A-exon4xHBB-3.5kb-26	BCL11A-exon4wt/ΔxHBB-3.5kbΔ/Δ	1.1564e-05	0.870551	99.9987	0.870562	44001	3771	BCL11A-exon4gRNA; HBB1kbgRNA; HBD-3.5kbgRNA
BCL11A-exon4xHBB-3.5kb-27	BCL11A-exon4Δ/ΔxHBB-3.5kb+/+	0.0127797	1.23114	98.9726	1.24392	43989	3680	BCL11A-exon4gRNA; HBB1kbgRNA; HBD-3.5kbgRNA
BCL11A-exon4xHBB-3.5kb-28	BCL11A-exon4Δ/ΔxHBB-3.5kb+/+	0.000201072	1.7411	99.9885	1.7413	43989	3680	BCL11A-exon4gRNA; HBB1kbgRNA; HBD-3.5kbgRNA
BCL11A-exon4xHBB-3.5kb-29	BCL11A-exon4Δ/ΔxHBB-3.5kb+/+	0.026278	1.08673	97.639	1.11301	43989	3680	BCL11A-exon4gRNA; HBB1kbgRNA; HBD-3.5kbgRNA
BCL11A-exon4xHBB-3.5kb-30	BCL11A-exon4Δ/ΔxHBB-3.5kb+/+	0.042101	1.85318	97.7786	1.89528	43989	3680	BCL11A-exon4gRNA; HBB1kbgRNA; HBD-3.5kbgRNA
BCL11A-exon4xHBB-3.5kb-31	BCL11A-exon4Δ/ΔxHBB-3.5kb+/+	0.0507658	0.812252	94.1176	0.863018	44007	3771	BCL11A-exon4gRNA; HBB1kbgRNA; HBD-3.5kbgRNA
BCL11A-exon4xHBB-3.5kb-32	BCL11A-exon4Δ/ΔxHBB-3.5kb+/Δ	0.052556	2.18859	97.6549	2.24114	43989	3680	BCL11A-exon4gRNA; HBB1kbgRNA; HBD-3.5kbgRNA
BCL11A-exon4xHBB-3.5kb-33	BCL11A-exon4Δ/ΔxHBB-3.5kb+/Δ	0.0638133	1.64718	96.2704	1.711	43989	3680	BCL11A-exon4gRNA; HBB1kbgRNA; HBD-3.5kbgRNA
BCL11A-exon4xHBB-3.5kb-34	BCL11A-exon4Δ/ΔxHBB-3.5kb+/Δ	7.51431e-05	0.972655	99.9923	0.97273	43989	3680	BCL11A-exon4gRNA; HBB1kbgRNA; HBD-3.5kbgRNA
BCL11A-exon4xHBB-3.5kb-35	BCL11A-exon4Δ/ΔxHBB-3.5kbΔ/Δ	0.0883883	2.28153	96.2704	2.36992	43989	3680	BCL11A-exon4gRNA; HBB1kbgRNA; HBD-3.5kbgRNA
BCL11A-exon4xHBB-3.5kb-36	BCL11A-exon4Δ/ΔxHBB-3.5kbΔ/Δ	0.0222508	1.10191	98.0207	1.12416	43989	3680	BCL11A-exon4gRNA; HBB1kbgRNA; HBD-3.5kbgRNA
BCL11A-exon4xHBB-3.5kb-37	BCL11A-exon4Δ/ΔxHBB-3.5kbΔ/Δ	0.00263132	1.54756	99.8303	1.5502	43989	3680	BCL11A-exon4gRNA; HBB1kbgRNA; HBD-3.5kbgRNA
BCL11A-exon4xHBB-3.5kb-38	BCL11A-exon4Δ/ΔxHBB-3.5kbΔ/Δ	6.54159e-05	1.41421	99.9954	1.41428	44001	3771	BCL11A-exon4gRNA; HBB1kbgRNA; HBD-3.5kbgRNA
BCL11A-exon4xHBB-3.5kb-39	BCL11A-exon4Δ/ΔxHBB-3.5kbΔ/Δ	5.782e-06	0.707107	99.9992	0.707113	44007	3771	BCL11A-exon4gRNA; HBB1kbgRNA; HBD-3.5kbgRNA
BCL11A-exon2xHBG-1	BCL11A-exon2wt/wtxHBG++++	0.5	0.131215	20.7876	0.631215	43776	3738	BCL11A-exon2gRNA;HBG13bpgRNA
BCL11A-exon2xHBG-2	BCL11A-exon2wt/wtxHBG++++	0.586417	0.122428	17.2714	0.708845	43776	3738	BCL11A-exon2gRNA;HBG13bpgRNA
BCL11A-exon2xHBG-3	BCL11A-exon2wt/wtxHBG++++	0.768438	0.0660636	7.91654	0.834501	43789	3717	BCL11A-exon2gRNA;HBG13bpgRNA
BCL11A-exon2xHBG-4	BCL11A-exon2wt/wtxHBG++++	0.768438	0.169576	18.0782	0.938013	43789	3717	BCL11A-exon2gRNA;HBG13bpgRNA
BCL11A-exon2xHBG-5	BCL11A-exon2wt/wtxHBG++++	2.54912	0.392292	13.3369	2.94141	43789	3717	BCL11A-exon2gRNA;HBG13bpgRNA
BCL11A-exon2xHBG-6	BCL11A-exon2wt/wtxHBG++++	1.31951	0.15822	10.707	1.47773	44007	3771	BCL11A-exon2gRNA;HBG13bpgRNA
BCL11A-exon2xHBG-7	BCL11A-exon2wt/wtxHBG++ΔΔ	0.378929	0.291183	43.4529	0.670113	43789	3717	BCL11A-exon2gRNA;HBG13bpgRNA
BCL11A-exon2xHBG-8	BCL11A-exon2wt/ΔxHBG++++	0.517632	0.907519	63.6788	1.42515	43789	3717	BCL11A-exon2gRNA;HBG13bpgRNA
BCL11A-exon2xHBG-9	BCL11A-exon2wt/ΔxHBG++++	0.301452	0.309927	50.6931	0.611379	43789	3717	BCL11A-exon2gRNA;HBG13bpgRNA
BCL11A-exon2xHBG-10	BCL11A-exon2wt/ΔxHBG++ΔΔ	0.371131	1.21419	76.5896	1.58533	43789	3717	BCL11A-exon2gRNA;HBG13bpgRNA
BCL11A-exon2xHBG-11	BCL11A-exon2wt/ΔxHBG++ΔΔ	0.266093	0.846745	76.0888	1.11284	43776	3738	BCL11A-exon2gRNA;HBG13bpgRNA
BCL11A-exon2xHBG-12	BCL11A-exon2wt/ΔxHBG++ΔΔ	0.301452	0.687771	69.5264	0.989223	44007	3771	BCL11A-exon2gRNA;HBG13bpgRNA
BCL11A-exon2xHBG-13	BCL11A-exon2Δ/ΔxHBG++ΔΔ	0.0551689	0.41466	88.2576	0.469829	43776	3738	BCL11A-exon2gRNA;HBG13bpgRNA
BCL11A-exon2xHBG-14	BCL11A-exon2Δ/ΔxHBG++ΔΔ	0.0457527	0.271684	85.5868	0.317436	43776	3738	BCL11A-exon2gRNA;HBG13bpgRNA
BCL11A-exon2xHBG-15	BCL11A-exon2Δ/ΔxHBG++ΔΔ	0.101532	0.558644	84.6205	0.660175	43789	3717	BCL11A-exon2gRNA;HBG13bpgRNA
BCL11A-exon2xHBG-16	BCL11A-exon2Δ/ΔxHBG++ΔΔ	0.0960547	0.547147	85.0662	0.643202	43789	3717	BCL11A-exon2gRNA;HBG13bpgRNA
BCL11A-exon2xHBG-17	BCL11A-exon2Δ/ΔxHBG++ΔΔ	0.251739	1.72907	87.2911	1.98081	43789	3717	BCL11A-exon2gRNA;HBG13bpgRNA
BCL11A-exon2xHBG-18	BCL11A-exon2wt/wtxHBG+ΔΔΔ	0.110338	0.503478	82.0243	0.613816	44022	3740	BCL11A-exon2gRNA;HBG13bpgRNA
BCL11A-exon2xHBG-19	BCL11A-exon2wt/ΔxHBG++++	0.105112	0.25	70.4003	0.355112	44022	3740	BCL11A-exon2gRNA;HBG13bpgRNA
BCL11A-exon2xHBG-20	BCL11A-exon2Δ/ΔxHBG+++Δ	0.105112	0.959264	90.1245	1.06438	44022	3740	BCL11A-exon2gRNA;HBG13bpgRNA
BCL11A-exon4xHBG-1	BCL11A-exon4wt/wtxHBG++++	1.23114	0.0818996	6.23738	1.31304	44059	3684	BCL11A-exon4gRNA; HBG13bpgRNA
BCL11A-exon4xHBG-2	BCL11A-exon4wt/wtxHBG++++	0.594604	0.0363979	5.76828	0.631001	44059	3684	BCL11A-exon4gRNA; HBG13bpgRNA
BCL11A-exon4xHBG-3	BCL11A-exon4wt/wtxHBG++ΔΔ	0.628507	0.539614	46.1951	1.16812	44055	3734	BCL11A-exon4gRNA; HBG13bpgRNA
BCL11A-exon4xHBG-4	BCL11A-exon4wt/wtxHBG++ΔΔ	0.63728	0.646176	50.3466	1.28346	44059	3684	BCL11A-exon4gRNA; HBG13bpgRNA
BCL11A-exon4xHBG-5	BCL11A-exon4wt/ΔxHBG++++	0.266093	0.646176	70.8318	0.912269	44055	3734	BCL11A-exon4gRNA; HBG13bpgRNA
BCL11A-exon4xHBG-6	BCL11A-exon4wt/ΔxHBG++++	0.15932	0.659754	80.5488	0.819074	44059	3684	BCL11A-exon4gRNA; HBG13bpgRNA
BCL11A-exon4xHBG-7	BCL11A-exon4wt/ΔxHBG++ΔΔ	0.230047	0.882703	79.3263	1.11275	44007	3771	BCL11A-exon4gRNA; HBG13bpgRNA
BCL11A-exon4xHBG-8	BCL11A-exon4wt/ΔxHBG++ΔΔ	0.312083	1.58008	83.5066	1.89217	44007	3771	BCL11A-exon4gRNA; HBG13bpgRNA
BCL11A-exon4xHBG-9	BCL11A-exon4Δ/ΔxHBG++++	0.0660636	1.33793	95.2946	1.40399	44055	3734	BCL11A-exon4gRNA; HBG13bpgRNA
BCL11A-exon4xHBG-10	BCL11A-exon4Δ/ΔxHBG++++	0.0877778	1.1487	92.901	1.23648	44055	3734	BCL11A-exon4gRNA; HBG13bpgRNA
BCL11A-exon4xHBG-11	BCL11A-exon4Δ/ΔxHBG+++Δ	0.0583146	1.65864	96.6036	1.71695	44007	3771	BCL11A-exon4gRNA; HBG13bpgRNA
BCL11A-exon4xHBG-12	BCL11A-exon4Δ/ΔxHBG++ΔΔ	0.126745	0.840896	86.9017	0.967641	44055	3734	BCL11A-exon4gRNA; HBG13bpgRNA
BCL11A-exon4xHBG-13	BCL11A-exon4Δ/ΔxHBG++ΔΔ	0.269807	0.946058	77.8095	1.21586	44055	3734	BCL11A-exon4gRNA; HBG13bpgRNA
BCL11A-exon4xHBG-14	BCL11A-exon4Δ/ΔxHBG++ΔΔ	0.160428	1.11729	87.4441	1.27772	44055	3734	BCL11A-exon4gRNA; HBG13bpgRNA
BCL11A-exon4xHBG-15	BCL11A-exon4Δ/ΔxHBG+ΔΔΔ	0.143587	0.41466	74.2789	0.558247	44059	3684	BCL11A-exon4gRNA; HBG13bpgRNA
BCL11A-exon4xHBG-16	BCL11A-exon4Δ/ΔxHBG+ΔΔΔ	0.200267	0.668964	76.9604	0.869231	44059	3684	BCL11A-exon4gRNA; HBG13bpgRNA
BCL11A-exon4xHBG-17	BCL11A-exon4Δ/ΔxHBGΔΔΔΔ	0.303549	0.543367	64.1584	0.846916	44055	3734	BCL11A-exon4gRNA; HBG13bpgRNA
BCL11A-exon4xHBG-18	BCL11A-exon4wt/wtxHBG++ΔΔ	0.149685	0.320856	68.1888	0.470541	44022	3740	BCL11A-exon4gRNA; HBG13bpgRNA
BCL11A-exon4xHBG-19	BCL11A-exon4wt/wtxHBG+ΔΔΔ	0.148651	0.590496	79.8889	0.739147	44022	3740	BCL11A-exon4gRNA; HBG13bpgRNA
BCL11A-exon4xHBG-20	BCL11A-exon4wt/wtxHBGΔΔΔΔ	0.0921418	0.817902	89.875	0.910044	44022	3740	BCL11A-exon4gRNA; HBG13bpgRNA
BCL11A-exon4xHBG-21	BCL11A-exon4wt/ΔxHBG++++	0.281265	1.34723	82.7286	1.6285	44022	3740	BCL11A-exon4gRNA; HBG13bpgRNA
BCL11A-exon4xHBG-22	BCL11A-exon4wt/ΔxHBG++++	0.0620683	0.348686	84.8892	0.410754	44022	3740	BCL11A-exon4gRNA; HBG13bpgRNA
BCL11A-exon4xHBG-23	BCL11A-exon4wt/ΔxHBG+++Δ	0.217638	1.32869	85.9255	1.54632	44022	3740	BCL11A-exon4gRNA; HBG13bpgRNA
BCL11A-exon4xHBG-24	BCL11A-exon4wt/ΔxHBG++ΔΔ	0.111105	1.15669	91.2363	1.26779	44022	3740	BCL11A-exon4gRNA; HBG13bpgRNA
BCL11A-exon4xHBG-25	BCL11A-exon4Δ/ΔxHBG++++	0.0415214	0.528509	92.7159	0.57003	44022	3740	BCL11A-exon4gRNA; HBG13bpgRNA
ZBTB7A	ZBTB7Awt/wt	1.05702	0.602904	36.3212	1.65992	44159	3787	ZBTB7AgRNA
ZBTB7A	ZBTB7Awt/wt	0.543367	0.283221	34.2638	0.826588	44159	3787	ZBTB7AgRNA
ZBTB7A	ZBTB7Awt/wt	1.02811	0.323088	23.9112	1.3512	44159	3787	ZBTB7AgRNA
ZBTB7A	ZBTB7Awt/wt	0.550953	0.283221	33.9523	0.834174	44159	3787	ZBTB7AgRNA
ZBTB7A	ZBTB7Awt/wt	0.773782	0.156041	16.7818	0.929824	44159	3787	ZBTB7AgRNA
ZBTB7A	ZBTB7Awt/wt	1.43396	0.279322	16.3034	1.71328	44159	3787	ZBTB7AgRNA
ZBTB7A	ZBTB7Awt/wt	0.707107	0.243164	25.5889	0.950271	44159	3787	ZBTB7AgRNA
ZBTB7A	ZBTB7Awt/wt	0.598739	0.236514	28.3165	0.835254	44159	3787	ZBTB7AgRNA
ZBTB7A	ZBTB7Awt/Δ	0.267943	0.646176	70.6884	0.91412	44159	3787	ZBTB7AgRNA
ZBTB7A	ZBTB7Awt/Δ	0.230047	1.07177	82.3288	1.30182	44159	3787	ZBTB7AgRNA
ZBTB7A	ZBTB7Awt/Δ	0.192109	0.63728	76.8373	0.82939	44159	3787	ZBTB7AgRNA
ZBTB7A	ZBTB7Awt/Δ	0.574349	0.90125	61.0769	1.4756	44159	3787	ZBTB7AgRNA
ZBTB7A	ZBTB7AΔ/Δ	0.34151	6.36429	94.9072	6.7058	44159	3787	ZBTB7AgRNA
ZBTB7A	ZBTB7AΔ/Δ	0.183011	7.31065	97.5578	7.49366	44159	3787	ZBTB7AgRNA
ZBTB7A	ZBTB7AΔ/Δ	0.293209	6.19026	95.4776	6.48347	44159	3787	ZBTB7AgRNA
ZBTB7A	ZBTB7AΔ/Δ	0.34151	3.5801	91.2916	3.92161	44159	3787	ZBTB7AgRNA
ZBTB7A	ZBTB7AΔ/Δ	0.131215	3.24901	96.1182	3.38022	44159	3787	ZBTB7AgRNA
ZBTB7A	ZBTB7AΔ/Δ	0.146604	2.86791	95.1367	3.01451	44159	3787	ZBTB7AgRNA
ZBTB7A	ZBTB7AΔ/Δ	0.0807721	2.28153	96.5808	2.3623	44159	3787	ZBTB7AgRNA
ZBTB7A	ZBTB7AΔ/Δ	0.15932	3.83706	96.0134	3.99638	44159	3787	ZBTB7AgRNA
BCL11A-exon2xZBTB7A	BCL11A-e2wt/wtxZBTB7Awt/wt	0.429283	0.194791	31.2128	0.624074	44171	3701	BCL11A-exon2gRNA; ZBTB7AgRNA
BCL11A-exon2xZBTB7A	BCL11A-e2wt/wtxZBTB7Awt/wt	0.840896	0.239816	22.1905	1.08071	44171	3701	BCL11A-exon2gRNA; ZBTB7AgRNA
BCL11A-exon2xZBTB7A	BCL11A-e2wt/wtxZBTB7Awt/wt	0.692555	0.327598	32.1127	1.02015	44174	3817	BCL11A-exon2gRNA; ZBTB7AgRNA
BCL11A-exon2xZBTB7A	BCL11A-e2wt/wtxZBTB7A+/Δ	1.07177	1.79005	62.5493	2.86182	44171	3701	BCL11A-exon2gRNA; ZBTB7AgRNA
BCL11A-exon2xZBTB7A	BCL11A-e2wt/wtxZBTB7AΔ/Δ	0.186856	3.20428	94.4899	3.39114	44171	3701	BCL11A-exon2gRNA; ZBTB7AgRNA
BCL11A-exon2xZBTB7A	BCL11A-e2wt/wtxZBTB7AΔ/Δ	0.285191	7.6211	96.3929	7.90629	44171	3701	BCL11A-exon2gRNA; ZBTB7AgRNA
BCL11A-exon2xZBTB7A	BCL11A-e2wt/ΔxZBTB7Awt/wt	0.196146	0.784584	80	0.98073	44171	3701	BCL11A-exon2gRNA; ZBTB7AgRNA
BCL11A-exon2xZBTB7A	BCL11A-e2wt/ΔxZBTB7Awt/wt	0.316439	0.90125	74.0132	1.21769	44171	3701	BCL11A-exon2gRNA; ZBTB7AgRNA
BCL11A-exon2xZBTB7A	BCL11A-e2wt/ΔxZBTB7Awt/Δ	0.59958	3.09289	83.7621	3.69247	44174	3817	BCL11A-exon2gRNA; ZBTB7AgRNA
BCL11A-exon2xZBTB7A	BCL11A-e2wt/ΔxZBTB7Awt/Δ	0.524858	4.05584	88.542	4.5807	44171	3701	BCL11A-exon2gRNA; ZBTB7AgRNA
BCL11A-exon2xZBTB7A	BCL11A-e2wt/ΔxZBTB7AΔ/Δ	0.00529924	1.45397	99.6369	1.45927	44171	3701	BCL11A-exon2gRNA; ZBTB7AgRNA
BCL11A-exon2xZBTB7A	BCL11A-e2wt/ΔxZBTB7AΔ/Δ	0.0486978	2.05623	97.6865	2.10493	44171	3701	BCL11A-exon2gRNA; ZBTB7AgRNA
BCL11A-exon2xZBTB7A	BCL11A-e2wt/ΔxZBTB7AΔ/Δ	0.0536603	2.36199	97.7786	2.41565	44171	3701	BCL11A-exon2gRNA; ZBTB7AgRNA
BCL11A-exon2xZBTB7A	BCL11A-e2wt/ΔxZBTB7AΔ/Δ	0.126745	3.31728	96.3199	3.44402	44171	3701	BCL11A-exon2gRNA; ZBTB7AgRNA
BCL11A-exon2xZBTB7A	BCL11A-e2wt/ΔxZBTB7AΔ/Δ	0.0877778	2.46229	96.5578	2.55007	44171	3701	BCL11A-exon2gRNA; ZBTB7AgRNA
BCL11A-exon2xZBTB7A	BCL11A-e2wt/ΔxZBTB7AΔ/Δ	0.0656073	2.62079	97.5578	2.68639	44174	3817	BCL11A-exon2gRNA; ZBTB7AgRNA
BCL11A-exon2xZBTB7A	BCL11A-e2wt/ΔxZBTB7AΔ/Δ	0.00442533	3.36359	99.8686	3.36801	44174	3817	BCL11A-exon2gRNA; ZBTB7AgRNA
BCL11A-exon2xZBTB7A	BCL11A-e2Δ/ΔxZBTB7A+/Δ	0.281265	4.69134	94.3437	4.9726	44174	3817	BCL11A-exon2gRNA; ZBTB7AgRNA
BCL11A-exon2xZBTB7A	BCL11A-e2Δ/ΔxZBTB7A+/Δ	0.0656262	2.62459	97.5606	2.69022	44174	3817	BCL11A-exon2gRNA; ZBTB7AgRNA
BCL11A-exon2xZBTB7A	BCL11A-e2Δ/ΔxZBTB7AΔ/Δ	0.210224	7.1602	97.1477	7.37042	44171	3701	BCL11A-exon2gRNA; ZBTB7AgRNA
BCL11A-exon2xZBTB7A	BCL11A-e2Δ/ΔxZBTB7AΔ/Δ	0.0890031	7.26015	98.7889	7.34916	44171	3701	BCL11A-exon2gRNA; ZBTB7AgRNA
BCL11A-exon2xZBTB7A	BCL11A-e2Δ/ΔxZBTB7AΔ/Δ	0.0536603	3.75809	98.5922	3.81175	44171	3701	BCL11A-exon2gRNA; ZBTB7AgRNA
BCL11A-exon2xZBTB7A	BCL11A-e2Δ/ΔxZBTB7AΔ/Δ	0.00860863	3.81055	99.7746	3.81916	44171	3701	BCL11A-exon2gRNA; ZBTB7AgRNA
BCL11A-exon2xZBTB7A	BCL11A-e2Δ/ΔxZBTB7AΔ/Δ	0.00304361	5.61778	99.9459	5.62082	44171	3701	BCL11A-exon2gRNA; ZBTB7AgRNA
BCL11A-exon2xZBTB7A	BCL11A-e2Δ/ΔxZBTB7AΔ/Δ	0.000626673	6.49802	99.9904	6.49865	44171	3701	BCL11A-exon2gRNA; ZBTB7AgRNA
BCL11A-exon2xZBTB7A	BCL11A-e2Δ/ΔxZBTB7AΔ/Δ	0.00302259	3.4822	99.9133	3.48522	44171	3701	BCL11A-exon2gRNA; ZBTB7AgRNA
BCL11A-exon2xZBTB7A	BCL11A-e2Δ/ΔxZBTB7AΔ/Δ	0.00583925	5.73582	99.8983	5.74166	44174	3817	BCL11A-exon2gRNA; ZBTB7AgRNA
BCL11A-exon2xZBTB7A	BCL11A-e2Δ/ΔxZBTB7AΔ/Δ	0.00439476	6.45313	99.9319	6.45753	44174	3817	BCL11A-exon2gRNA; ZBTB7AgRNA
HBB-3.5kbxZBTB7A	HBB-3.5kb+/+xZBTB7A+/+	0.554785	0.167241	23.1627	0.722026	44171	3701	ZBTB7AgRNA; HBB1kbgRNA; HBD-3.5kbgRNA
HBB-3.5kbxZBTB7A	HBB-3.5kb+/+xZBTB7AΔ/Δ	0.426317	3.78423	89.875	4.21055	44174	3817	ZBTB7AgRNA; HBB1kbgRNA; HBD-3.5kbgRNA
HBB-3.5kbxZBTB7A	HBB-3.5kb+/+xZBTB7AΔ/Δ	0.0973956	2.39496	96.0922	2.49235	44174	3817	ZBTB7AgRNA; HBB1kbgRNA; HBD-3.5kbgRNA
HBB-3.5kbxZBTB7A	HBB-3.5kb+/ΔxZBTB7A+/+	0.0651541	0.532185	89.0926	0.597339	44174	3817	ZBTB7AgRNA; HBB1kbgRNA; HBD-3.5kbgRNA
HBB-3.5kbxZBTB7A	HBB-3.5kb+/ΔxZBTB7A+/+	0.363493	0.716978	66.3579	1.08047	44174	3817	ZBTB7AgRNA; HBB1kbgRNA; HBD-3.5kbgRNA
HBB-3.5kbxZBTB7A	HBB-3.5kb+/ΔxZBTB7A+/+	0.108067	0.840896	88.6121	0.948964	44174	3817	ZBTB7AgRNA; HBB1kbgRNA; HBD-3.5kbgRNA
HBB-3.5kbxZBTB7A	HBB-3.5kb+/ΔxZBTB7A+/+	0.0591286	0.301452	83.6018	0.360581	44171	3701	ZBTB7AgRNA; HBB1kbgRNA; HBD-3.5kbgRNA
HBB-3.5kbxZBTB7A	HBB-3.5kb+/ΔxZBTB7A+/Δ	0.267943	1.64718	86.0091	1.91513	44174	3817	ZBTB7AgRNA; HBB1kbgRNA; HBD-3.5kbgRNA
HBB-3.5kbxZBTB7A	HBB-3.5kb+/ΔxZBTB7A+/Δ	0.186856	1.39474	88.1856	1.5816	44174	3817	ZBTB7AgRNA; HBB1kbgRNA; HBD-3.5kbgRNA
HBB-3.5kbxZBTB7A	HBB-3.5kb+/ΔxZBTB7AΔ/Δ	0.0330318	1.18099	97.2791	1.21402	44171	3701	ZBTB7AgRNA; HBB1kbgRNA; HBD-3.5kbgRNA
HBB-3.5kbxZBTB7A	HBB-3.5kb+/ΔxZBTB7AΔ/Δ	0.0337259	1.22264	97.3156	1.25637	44171	3701	ZBTB7AgRNA; HBB1kbgRNA; HBD-3.5kbgRNA
HBB-3.5kbxZBTB7A	HBB-3.5kb+/ΔxZBTB7AΔ/Δ	0.0361465	1.38511	97.4567	1.42126	44171	3701	ZBTB7AgRNA; HBB1kbgRNA; HBD-3.5kbgRNA
HBB-3.5kbxZBTB7A	HBB-3.5kb+/ΔxZBTB7AΔ/Δ	0.0620683	1.67018	96.4169	1.73224	44174	3817	ZBTB7AgRNA; HBB1kbgRNA; HBD-3.5kbgRNA
HBB-3.5kbxZBTB7A	HBB-3.5kb+/ΔxZBTB7AΔ/Δ	0.200117	1.49252	88.1772	1.69264	44174	3817	ZBTB7AgRNA; HBB1kbgRNA; HBD-3.5kbgRNA
HBB-3.5kbxZBTB7A	HBB-3.5kb+/ΔxZBTB7AΔ/Δ	0.0616395	1.09429	94.6676	1.15593	44174	3817	ZBTB7AgRNA; HBB1kbgRNA; HBD-3.5kbgRNA
HBB-3.5kbxZBTB7A	HBB-3.5kbΔ/ΔxZBTB7A+/+	4.69644e-06	0.852635	99.9994	0.85264	44174	3817	ZBTB7AgRNA; HBB1kbgRNA; HBD-3.5kbgRNA
HBB-3.5kbxZBTB7A	HBB-3.5kbΔ/ΔxZBTB7A+/Δ	1.0804e-06	0.895025	99.9999	0.895026	44171	3701	ZBTB7AgRNA; HBB1kbgRNA; HBD-3.5kbgRNA
HBB-3.5kbxZBTB7A	HBB-3.5kbΔ/ΔxZBTB7A+/Δ	2.50272e-07	1.21419	100	1.2142	44171	3701	ZBTB7AgRNA; HBB1kbgRNA; HBD-3.5kbgRNA
HBB-3.5kbxZBTB7A	HBB-3.5kbΔ/ΔxZBTB7A+/Δ	5.33477e-08	0.747425	100	0.747425	44171	3701	ZBTB7AgRNA; HBB1kbgRNA; HBD-3.5kbgRNA
HBB-3.5kbxZBTB7A	HBB-3.5kbΔ/ΔxZBTB7A+/Δ	1.37888e-07	1.04972	100	1.04972	44174	3817	ZBTB7AgRNA; HBB1kbgRNA; HBD-3.5kbgRNA
HBB-3.5kbxZBTB7A	HBB-3.5kbΔ/ΔxZBTB7A+/Δ	2.23402e-05	1.28343	99.9983	1.28345	44174	3817	ZBTB7AgRNA; HBB1kbgRNA; HBD-3.5kbgRNA
HBB-3.5kbxZBTB7A	HBB-3.5kbΔ/ΔxZBTB7AΔ/Δ	0.0633725	1.76541	96.5347	1.82878	44171	3701	ZBTB7AgRNA; HBB1kbgRNA; HBD-3.5kbgRNA
HBB-3.5kbxZBTB7A	HBB-3.5kbΔ/ΔxZBTB7AΔ/Δ	1.18228e-06	1.84038	99.9999	1.84038	44171	3701	ZBTB7AgRNA; HBB1kbgRNA; HBD-3.5kbgRNA
HBB-3.5kbxZBTB7A	HBB-3.5kbΔ/ΔxZBTB7AΔ/Δ	1.89164e-05	1.87905	99.999	1.87906	44171	3701	ZBTB7AgRNA; HBB1kbgRNA; HBD-3.5kbgRNA
HBB-3.5kbxZBTB7A	HBB-3.5kbΔ/ΔxZBTB7AΔ/Δ	4.0322e-06	1.72907	99.9998	1.72908	44171	3701	ZBTB7AgRNA; HBB1kbgRNA; HBD-3.5kbgRNA
HBB-3.5kbxZBTB7A	HBB-3.5kbΔ/ΔxZBTB7AΔ/Δ	2.91111e-06	2.44528	99.9999	2.44528	44174	3817	ZBTB7AgRNA; HBB1kbgRNA; HBD-3.5kbgRNA
